# Supplementary material for: Less invasive surfactant administration versus endotracheal surfactant instillation followed by limited peak pressure ventilation in preterm infants with respiratory distress syndrome in China: study protocol for a randomized controlled trial
Source: Trials. 2020 Jun 11;21:516. doi: 10.1186/s13063-020-04390-3 (PMC7289227; doi:10.1186/s13063-020-04390-3)
Supplement: Supplementary file 1 — Additional file 1. [file 13063_2020_4390_MOESM1_ESM.zip]

Archive with 2 entries (2 files):
- LISA2R2.rec
- renamed_8e1fdR2.pdf
