# Supplementary material for: Less invasive surfactant administration versus endotracheal surfactant instillation followed by limited peak pressure ventilation in preterm infants with respiratory distress syndrome in China: study protocol for a randomized controlled trial
Source: Trials. 2020 Jun 11;21:516. doi: 10.1186/s13063-020-04390-3 (PMC7289227; doi:10.1186/s13063-020-04390-3)
Supplement: Supplementary file 1 — Additional file 1. [file 13063_2020_4390_MOESM1_ESM.zip › LISA2R2.rec]

557 1 Filelabel: LISA2
_label1        1   1  30   0   0   0   0 112                                    LISAÁÙ´²ÊÔÑé²¡ÀýÊÕ¼¯±í                       
_label2        1   2  30   0   0   0   0 112                                             ²¡Àý»ù±¾ÐÅÏ¢
#field1        1   3  30   9   3   0   1 112 Èë×éÇé¿ö
#n1lisa2oe    10   3  30  51   3   0   1 112 £¨1=LISA×é£»2=¶ÔÕÕ×é£©       ÑÐ¾¿½áÊøÇé¿ö
#n12aa        52   3  30  89   3   0   2 112 £¨1=Íê³É£»2=ÍË³ö£©       ÑÐ¾¿ÖÐÐÄ±àºÅ
#n12aa1       91   3  30 115   3   0   4 112           ÊÜÊÔÕßÐÕÃûËõÐ´
#aa          119   3  30 141   3   0   4 112             ÊÜÊÔÕß±àºÅ
_label3        1   4  30   0   0   0   0 112                                             »¼Õß»ù±¾ÐÅÏ¢
#aa1           1   5  30   5   5   0   4 112 ´²ºÅ
_aa2           9   5  30  38   5   1  16 112                        ×¡ÔººÅ
#sex          54   5  30  86   5   0   1 112                        ÐÔ±ð(sex)
#n12aa201     87   5  30 134   5   0   1 112 £¨1=ÄÐ£»2=Å®£©                      ³öÉúÊ±¼ä201
#n12aa202    135   5  30 141   5   0   2 112 £¨Äê£©
#n12aa203    143   5  30 149   5   0   2 112 £¨ÔÂ£©
#n12aa204    151   5  30 157   5   0   2 112 £¨ÈÕ£©
#n12aa205    159   5  30 165   5   0   2 112 £¨Ê±£©
_label4      167   5  30   0   0   0   0 112 £¨·Ö£©  
#n12aa206      1   6  30   5   6   0   2 112 ÔÐÖÜ
#n12aa207      7   6  30  13   6   0   2 112 £¨ÖÜ£©
#n12aa208     15   6  30  36   6   0   2 112 £¨Ìì£©           ÈÕÁä
#n12aa209     38   6  30  46   6   0   2 112 £¨Ð¡Ê±£©
#weight       48   6  30  84   6 102   7 112 £¨·Ö£©              ³öÉúÌåÖØ(weight)
#g            91   6  30 113   6 102   6 112 £¨g£©             Éí³¤
#aa3         119   6  30 146   6 102   6 112 (ÀåÃ×)                Í·Î§ 
_label5      152   6  30   0   0   0   0 112 (ÀåÃ×)
#ae201         1   7  30  22   7   0   1 112 Ç°ÊöÖªÇéÍ¬ÒâÊéÈÕÆÚ201
#ae202        23   7  30  29   7   0   2 112 £¨Äê£©
#ae203        31   7  30  37   7   0   2 112 £¨ÔÂ£©
#ae204        39   7  30  45   7   0   2 112 £¨ÈÕ£©
#ae205        47   7  30  53   7   0   2 112 £¨Ê±£©
_label6       55   7  30   0   0   0   0 112 £¨·Ö£©
_label7        1   8  30   0   0   0   0 112                                              ÊÜÊÔÕßÊÇ·ñ·ûºÏÈëÑ¡±ê×¼
#n250316       1   9  30  27   9   0   1 112 Ì¥Áä´óÓÚ25+0ÖÜÇÒÐ¡ÓÚ31+6ÖÜ
#n12aaoe150   28   9  30  66   9   0   1 112 £¨1=ÊÇ£»2=·ñ£©       ³öÉúÌåÖØÐ¡ÓÚ1500g
#n126         67   9  30 100   9   0   1 112 £¨1=ÊÇ£»2=·ñ£©        Éúºó6Ð¡Ê±ÄÚ
#n12aeoepee  101   9  30 161   9   0   1 112 £¨1=ÊÇ£»2=·ñ£©       ÎÞ´´Í¨ÆøÖ§³Ö,PEEP 5-7cmH2O,×ÔÖ÷ºôÎü»îÔ¾
_label8      162   9  30   0   0   0   0 112 £¨1=ÊÇ£»2=·ñ£©
#aa03          1  10  30  15  10   0   1 112 ÎüÈëÑõÅ¨¶È>0.3
#n12aeae      16  10  30  67  10   0   1 112 £¨1=ÊÇ£»2=·ñ£©         Í¬ÒâÍâÔ´ÐÔ·Î±íÃæ»îÐÔÎïÖÊÖÎÁÆ
#n12          68  10  30 113  10   0   1 112 £¨1=ÊÇ£»2=·ñ£©           ¼ÒÊôÒÑÇ©ÊðÖªÇéÍ¬ÒâÊé
_label9      114  10  30   0   0   0   0 112 £¨1=ÊÇ£»2=·ñ£©
_label10       1  11  30   0   0   0   0 112 Èç¹ûÒÔÉÏÈÎºÎÒ»Ïî»Ø´ðÊÇ¡°·ñ¡±£¬ÔòÊÜÊÔÕß²»ÄÜ½øÈë±¾´ÎÁÙ´²ÑÐ¾¿
_label11       1  12  30   0   0   0   0 112                                                 É¸Ñ¡Æ÷¼ÇÂ¼
_label12       1  13  30   0   0   0   0 112 ÊÜÊÔÕßÊÇ·ñ·ûºÏÅÅ³ý±ê×¼
#aeoeaaaeae    1  14  30  41  14   0   1 112 ÒÑ½ÓÊÜÆø¹Ü²å¹ÜÖÎÁÆ»ò´æÔÚÆø¹Ü²å¹ÜÖÎÁÆÖ¸Õ÷
#n12aa2       42  14  30  93  14   0   1 112 £¨1=ÊÇ£»2=·ñ£©           Ã÷ÏÔµÄÏÈÌì»ûÐÎ»òÈ¾É«Ìå¼²²¡
#n12ae        94  14  30 152  14   0   1 112 £¨1=ÊÇ£»2=·ñ£©                ´æÔÚÓ°ÏìºôÎü¹¦ÄÜÉñ¾­¼¡Èâ¼²²¡
_label13     153  14  30   0   0   0   0 112 £¨1=ÊÇ£»2=·ñ£©               
#n12ae1        1  15  30  15  15   0   1 112 ºôÎüµÀ½á¹¹Òì³£
#n13          16  15  30  61  15   0   1 112 £¨1=ÊÇ£»2=·ñ£©               ÏÈÌìÐÔ·Î·¢Óý²»Á¼
#n12oelisa    62  15  30 137  15   0   1 112 £¨1=ÊÇ£»2=·ñ£©                     ºôÎüÀ§ÄÑÑÏÖØ£¬ÑÐ¾¿ÕßÈÏÎª²»ÄÜÄÍÊÜLISA²Ù×÷
_label14     138  15  30   0   0   0   0 112 £¨1=ÊÇ£»2=·ñ£©
_label15       1  16  30   0   0   0   0 112 Èç¹ûÒÔÉÏÈÎºÎÒ»Ïî»Ø´ðÎª"ÊÇ"£¬ÔòÊÜÊÔÕß²»ÄÜ²Î¼Ó±¾´ÎÁÙ´²ÑÐ¾¿
_label16       1  17  30   0   0   0   0 112                                             ¹Û²ìÆÚ¼ÇÂ¼£¨ÓÃÒ©Ç°30·ÖÖÓ£©
_label17       1  18  30   0   0   0   0 112 ÉúÃüÌåÕ÷
#aa4           1  19  30   5  19 101   4 112 ÌåÎÂ
#aa5           9  19  30  29  19   0   3 112 £¨ÉãÊÏ¶È£©      ÐÄÂÊ
#aa6          32  19  30  52  19   0   2 112 £¨´Î/·Ö£©       ºôÎü
#aa7          54  19  30  74  19   0   2 112 £¨´Î/·Ö£©       ÑªÑ¹
#aa8          76  19  30  77  19   0   2 112 /
#mmhgae       79  19  30 112  19   0   2 112 £¨mmHg£©         ¾­Æ¤Âö²«Ñõ±¥ºÍ¶È
_label18     114  19  30   0   0   0   0 112 £¨%£©
#mmhgae1       1  20  30  13  20   0   1 112 ºôÎüÖ§³Ö·½Ê½
_label19      14  20  30   0   0   0   0 112 £¨1=NCPAP£»2=BiPAP£»3=NIPPV£»4=sNIPPV£»5=nHFO£©
_label20       1  21  30   0   0   0   0 112 ºôÎüÖ§³Ö²ÎÊý
#fio2          1  22  30   5  22   0   2 112 FiO2
#peep          7  22  30  24  22   0   2 112 (%)          PEEP
_label21      26  22  30   0   0   0   0 112 (cmH2O)
#pip           1  23  30  11  23   0   2 112 (Ñ¡Ìî) PIP
#cmh2oae      13  23  30  33  23   0   2 112 (cmH2O)         ÆµÂÊ
#cmh2oae1     35  23  30  44  23   0   2 112 (´Î/·Ö)»ò
#hzaeoe       46  23  30  66  23 101   3 112 £¨HZ£©      ÎüÆøÊ±¼ä
#hzaeoe1      69  23  30  84  23   0   2 112 £¨Ãë£©     Õñ·ù
_label22      86  23  30   0   0   0   0 112 £¨cmH2O£©
_label23       1  24  30   0   0   0   0 112                                            ¹Û²ìÆÚ¼ÇÂ¼£¨ÓÃÒ©Ç°ºó5·ÖÖÓ£©
_label24       1  25  30   0   0   0   0 112 ÓÃÒ©Ç°5·ÖÖÓ
_label25       1  26  30   0   0   0   0 112 ÉúÃüÌåÕ÷
#aa9           1  27  30   5  27 101   4 112 ÌåÎÂ
#aa10          9  27  30  29  27   0   3 112 £¨ÉãÊÏ¶È£©      ÐÄÂÊ
#aa11         32  27  30  52  27   0   2 112 £¨´Î/·Ö£©       ºôÎü
#aa12         54  27  30  74  27   0   2 112 £¨´Î/·Ö£©       ÑªÑ¹
#aa13         76  27  30  77  27   0   2 112 /
#mmhgae2      79  27  30 112  27   0   2 112 £¨mmHg£©         ¾­Æ¤Âö²«Ñõ±¥ºÍ¶È
_label26     114  27  30   0   0   0   0 112 £¨%£©
#mmhgae3       1  28  30  13  28   0   1 112 ºôÎüÖ§³Ö·½Ê½
_label27      14  28  30   0   0   0   0 112 £¨1=NCPAP£»2=BiPAP£»3=NIPPV£»4=sNIPPV£»5=nHFO£©
_label28       1  29  30   0   0   0   0 112 ºôÎüÖ§³Ö²ÎÊý
#fio3          1  30  30   5  30   0   2 112 FiO2
#peep1         7  30  30  24  30   0   2 112 (%)          PEEP
_label29      26  30  30   0   0   0   0 112 (cmH2O)
#pip1          1  31  30  11  31   0   2 112 (Ñ¡Ìî) PIP
#cmh2oae2     13  31  30  33  31   0   2 112 (cmH2O)         ÆµÂÊ
#cmh2oae3     35  31  30  44  31   0   2 112 (´Î/·Ö)»ò
#hzaeoe2      46  31  30  66  31 101   3 112 £¨HZ£©      ÎüÆøÊ±¼ä
#hzaeoe3      69  31  30  84  31   0   2 112 £¨Ãë£©     Õñ·ù
_label30      86  31  30   0   0   0   0 112 £¨cmH2O£©
_label31       1  32  30   0   0   0   0 112 ¹Û²ìÆÚ¼ÇÂ¼
#n201          1  33  30  16  33   0   1 112 ÓÃÒ©¿ªÊ¼Ê±¼ä201
#n202         17  33  30  23  33   0   2 112 £¨Äê£©
#n203         25  33  30  31  33   0   2 112 £¨ÔÂ£©
#n204         33  33  30  39  33   0   2 112 £¨ÈÕ£©
#n205         41  33  30  47  33   0   2 112 £¨Ê±£©
#oe201        49  33  30  87  33   0   1 112 £¨·Ö£©                 ÓÃÒ©½áÊøÊ±¼ä201
#oe202        88  33  30  94  33   0   2 112 £¨Äê£©
#oe203        96  33  30 102  33   0   2 112 £¨ÔÂ£©
#oe204       104  33  30 110  33   0   2 112 £¨ÈÕ£©
#oe205       112  33  30 118  33   0   2 112 £¨Ê±£©
_label32     120  33  30   0   0   0   0 112 £¨·Ö£©
_label33       1  34  30   0   0   0   0 112 ¿ªÊ¼ÓÃÒ©0Ãë
#oe206         1  35  30   5  35   0   3 112 ÐÄÂÊ
#oe207         8  35  30  33  35   0   2 112 £¨´Î/·Ö£©            ºôÎü
#aa14         35  35  30  68  35   0   2 112 £¨´Î/·Ö£©              ÎüÈëÑõÅ¨¶È
#ae           70  35  30 108  35   0   2 112 £¨%£©                 ¾­Æ¤Âö²«Ñõ±¥ºÍ¶È
_label34     110  35  30   0   0   0   0 112 £¨%£©
_label35       1  36  30   0   0   0   0 112 ¿ªÊ¼ÓÃÒ©30Ãë
#ae1           1  37  30   5  37   0   3 112 ÐÄÂÊ
#ae2           8  37  30  33  37   0   2 112 £¨´Î/·Ö£©            ºôÎü
#aa15         35  37  30  68  37   0   2 112 £¨´Î/·Ö£©              ÎüÈëÑõÅ¨¶È
#ae3          70  37  30 108  37   0   2 112 £¨%£©                 ¾­Æ¤Âö²«Ñõ±¥ºÍ¶È
_label36     110  37  30   0   0   0   0 112 £¨%£©
_label37       1  38  30   0   0   0   0 112 ¿ªÊ¼ÓÃÒ©60Ãë
#ae4           1  39  30   5  39   0   3 112 ÐÄÂÊ
#ae5           8  39  30  33  39   0   2 112 £¨´Î/·Ö£©            ºôÎü
#aa16         35  39  30  68  39   0   2 112 £¨´Î/·Ö£©              ÎüÈëÑõÅ¨¶È
#ae6          70  39  30 108  39   0   2 112 £¨%£©                 ¾­Æ¤Âö²«Ñõ±¥ºÍ¶È
_label38     110  39  30   0   0   0   0 112 £¨%£©
_label39       1  40  30   0   0   0   0 112 ¿ªÊ¼ÓÃÒ©90Ãë
#ae7           1  41  30   5  41   0   3 112 ÐÄÂÊ
#ae8           8  41  30  33  41   0   2 112 £¨´Î/·Ö£©            ºôÎü
#aa17         35  41  30  68  41   0   2 112 £¨´Î/·Ö£©              ÎüÈëÑõÅ¨¶È
#ae9          70  41  30 108  41   0   2 112 £¨%£©                 ¾­Æ¤Âö²«Ñõ±¥ºÍ¶È
_label40     110  41  30   0   0   0   0 112 £¨%£©
_label41       1  42  30   0   0   0   0 112 ¿ªÊ¼ÓÃÒ©120Ãë
#ae10          1  43  30   5  43   0   3 112 ÐÄÂÊ
#ae11          8  43  30  33  43   0   2 112 £¨´Î/·Ö£©            ºôÎü
#aa18         35  43  30  68  43   0   2 112 £¨´Î/·Ö£©              ÎüÈëÑõÅ¨¶È
#ae12         70  43  30 108  43   0   2 112 £¨%£©                 ¾­Æ¤Âö²«Ñõ±¥ºÍ¶È
_label42     110  43  30   0   0   0   0 112 £¨%£©
_label43       1  44  30   0   0   0   0 112 ¿ªÊ¼ÓÃÒ©150Ãë
#ae13          1  45  30   5  45   0   3 112 ÐÄÂÊ
#ae14          8  45  30  33  45   0   2 112 £¨´Î/·Ö£©            ºôÎü
#aa19         35  45  30  68  45   0   2 112 £¨´Î/·Ö£©              ÎüÈëÑõÅ¨¶È
#ae15         70  45  30 108  45   0   2 112 £¨%£©                 ¾­Æ¤Âö²«Ñõ±¥ºÍ¶È
_label44     110  45  30   0   0   0   0 112 £¨%£©
_label45       1  46  30   0   0   0   0 112 ¿ªÊ¼ÓÃÒ©180Ãë
#ae16          1  47  30   5  47   0   3 112 ÐÄÂÊ
#ae17          8  47  30  33  47   0   2 112 £¨´Î/·Ö£©            ºôÎü
#aa20         35  47  30  68  47   0   2 112 £¨´Î/·Ö£©              ÎüÈëÑõÅ¨¶È
#ae18         70  47  30 108  47   0   2 112 £¨%£©                 ¾­Æ¤Âö²«Ñõ±¥ºÍ¶È
_label46     110  47  30   0   0   0   0 112 £¨%£©
_label47       1  48  30   0   0   0   0 112 ÓÃÒ©½áÊøºó5·ÖÖÓ
_label48       1  49  30   0   0   0   0 112 ÉúÃüÌåÕ÷
#aa21          1  50  30   5  50 101   4 112 ÌåÎÂ
#aa22          9  50  30  29  50   0   3 112 £¨ÉãÊÏ¶È£©      ÐÄÂÊ
#aa23         32  50  30  52  50   0   2 112 £¨´Î/·Ö£©       ºôÎü
#aa24         54  50  30  74  50   0   2 112 £¨´Î/·Ö£©       ÑªÑ¹
#aa25         76  50  30  77  50   0   2 112 /
#mmhgae4      79  50  30 112  50   0   2 112 £¨mmHg£©         ¾­Æ¤Âö²«Ñõ±¥ºÍ¶È
_label49     114  50  30   0   0   0   0 112 £¨%£©
#mmhgae5       1  51  30  13  51   0   1 112 ºôÎüÖ§³Ö·½Ê½
_label50      14  51  30   0   0   0   0 112 £¨1=NCPAP£»2=BiPAP£»3=NIPPV£»4=sNIPPV£»5=nHFO£©
_label51       1  52  30   0   0   0   0 112 ºôÎüÖ§³Ö²ÎÊý
#fio4          1  53  30   5  53   0   2 112 FiO2
#peep2         7  53  30  24  53   0   2 112 (%)          PEEP
_label52      26  53  30   0   0   0   0 112 (cmH2O)
#pip2          1  54  30  11  54   0   2 112 (Ñ¡Ìî) PIP
#cmh2oae4     13  54  30  33  54   0   2 112 (cmH2O)         ÆµÂÊ
#cmh2oae5     35  54  30  44  54   0   2 112 (´Î/·Ö)»ò
#hzaeoe4      46  54  30  66  54 101   3 112 £¨HZ£©      ÎüÆøÊ±¼ä
#hzaeoe5      69  54  30  84  54   0   2 112 £¨Ãë£©     Õñ·ù
_label53      86  54  30   0   0   0   0 112 £¨cmH2O£©
_label54       1  55  30   0   0   0   0 112 ¹Û²ìÆÚ¼ÇÂ¼£º³öÉúºó72Ð¡Ê±
#n72aeoe       1  56  30  33  56   0   1 112 Éúºó72Ð¡Ê±ÄÚÊÇ·ñ½ÓÊÜ»úÐµÍ¨ÆøÖ§³Ö
_label55      34  56  30   0   0   0   0 112 £¨1=ÎÞ£»2=ÓÐ£©
_label56       1  57  30   0   0   0   0 112 £¨ÈçÓÐÇëÌîÐ´ÒÔÏÂÄÚÈÝ£©
#aeoe201       1  58  30  20  58   0   1 112 ¿ªÊ¼»úÐµÍ¨ÆøÊ±¼ä201
#aeoe202      21  58  30  27  58   0   2 112 £¨Äê£©
#aeoe203      29  58  30  35  58   0   2 112 £¨ÔÂ£©
#aeoe204      37  58  30  43  58   0   2 112 £¨ÈÕ£©
#aeoe205      45  58  30  51  58   0   2 112 £¨Ê±£©
_label57      53  58  30   0   0   0   0 112 £¨·Ö£©
_aeoe          1  59  30  17  59   1  40 112 ¿ªÊ¼»úÐµÍ¨ÆøÔ­Òò
_label58       1  60  30   0   0   0   0 112 ºôÎü»ú²ÎÊý¼ÇÂ¼£¨³õÉèÎÈ¶¨ºó£©
#aeaeoe        1  61  30  13  61   0   1 112 ³£Æµ»úÐµÍ¨Æø
_label59      14  61  30   0   0   0   0 112 £¨1=ÊÇ£»2=·ñ£©
#fio5          1  62  30   5  62   0   2 112 FiO2
#peep3         7  62  30  24  62   0   2 112 (%)          PEEP
#cmh2opip     26  62  30  44  62   0   2 112 (cmH2O)        PIP
#cmh2oae6     46  62  30  66  62   0   2 112 (cmH2O)         ÆµÂÊ
#aeoe1        68  62  30  89  62 101   3 112 (´Î/·Ö)      ÎüÆøÊ±¼ä
_label60      92  62  30   0   0   0   0 112 £¨Ãë£©  
#aeaeoe1       1  63  30  13  63   0   1 112 ¸ßÆµ»úÐµÍ¨Æø
_label61      14  63  30   0   0   0   0 112 £¨1=ÊÇ£»2=·ñ£©
#fio6          1  64  30   5  64   0   2 112 FiO2
#map           7  64  30  23  64   0   2 112 (%)          MAP
#cmh2         25  64  30  42  64   0   2 112 (cmH2)       Õñ·ù
#cmh2oae7     44  64  30  64  64   0   2 112 (cmH2O)         ÆµÂÊ
#hz           66  64  30  85  64   0   1 112 £¨HZ£©       ºôÎü±È
#hz1          86  64  30  88  64   0   1 112 £º
#aeoe2         1  65  30  27  65   0   1 112 Ä¿Ç°ÊÇ·ñÈÔ½ÓÊÕ»úÐµÍ¨ÆøÖ§³Ö
_label62      28  65  30   0   0   0   0 112 £¨1=ÎÞ£»2=ÓÐ£©
_label63       1  66  30   0   0   0   0 112 ¹Û²ìÆÚ¼ÇÂ¼£¨³öÔºÈÕ»òËÀÍöÈÕ£©
#aeoe3         1  67  30  13  67   0   1 112 ÊÇ·ñÕý³£³öÔº
_label64      14  67  30   0   0   0   0 112 £¨1=ÎÞ£»2=ÓÐ£©
#weight1       1  68  30  26  68 102   7 112 Ò»°ãÇé¿ö     ÌåÖØ(weight)
#g1           33  68  30  55  68 102   6 112 £¨g£©             Éí³¤
#aa26         61  68  30  88  68 102   6 112 (ÀåÃ×)                Í·Î§ 
_label65      94  68  30   0   0   0   0 112 (ÀåÃ×)
#aaaa          1  69  30  18  69 101   4 112 ÉúÃüÌåÕ÷     ÌåÎÂ
#aaaa1        22  69  30  42  69   0   3 112 £¨ÉãÊÏ¶È£©      ÐÄÂÊ
#aaaa2        45  69  30  65  69   0   2 112 £¨´Î/·Ö£©       ºôÎü
#aaaa3        67  69  30  87  69   0   2 112 £¨´Î/·Ö£©       ÑªÑ¹
#aaaa4        89  69  30  90  69   0   2 112 /
#mmhgae6      92  69  30 125  69   0   2 112 £¨mmHg£©         ¾­Æ¤Âö²«Ñõ±¥ºÍ¶È
_label66     127  69  30   0   0   0   0 112 £¨%£©
_label67       1  70  30   0   0   0   0 112 ×¡ÔºÆÚ¼äºôÎüÖ§³ÖÐ¡½á
#aeoeae201     1  71  30  21  71   0   1 112 »úÐµÍ¨Æø¿ªÊ¼ÈÕÆÚ 201
#aeoeae202    22  71  30  28  71   0   2 112 £¨Äê£©
#aeoeae203    30  71  30  36  71   0   2 112 £¨ÔÂ£©
#aeoeae204    38  71  30  44  71   0   2 112 £¨ÈÕ£©
#aeoeae205    46  71  30  52  71   0   2 112 £¨Ê±£©
#aeoeoeae20   54  71  30  98  71   0   1 112 £¨·Ö£©                  »úÐµÍ¨Æø½áÊøÈÕÆÚ 201
#aeoeoeae21   99  71  30 105  71   0   2 112 £¨Äê£©
#aeoeoeae22  107  71  30 113  71   0   2 112 £¨ÔÂ£©
#aeoeoeae23  115  71  30 121  71   0   2 112 £¨ÈÕ£©
#aeoeoeae24  123  71  30 129  71   0   2 112 £¨Ê±£©
_label68     131  71  30   0   0   0   0 112 £¨·Ö£© 
#aeoeae206     1  72  30  21  72   0   1 112 ÎÞ´´Í¨Æø¿ªÊ¼ÈÕÆÚ 201
#aeoeae207    22  72  30  28  72   0   2 112 £¨Äê£©
#aeoeae208    30  72  30  36  72   0   2 112 £¨ÔÂ£©
#aeoeae209    38  72  30  44  72   0   2 112 £¨ÈÕ£©
#aeoeae210    46  72  30  52  72   0   2 112 £¨Ê±£©
#aeoeoeae25   54  72  30  98  72   0   1 112 £¨·Ö£©                  ÎÞ´´Í¨Æø½áÊøÈÕÆÚ 201
#aeoeoeae26   99  72  30 105  72   0   2 112 £¨Äê£©
#aeoeoeae27  107  72  30 113  72   0   2 112 £¨ÔÂ£©
#aeoeoeae28  115  72  30 121  72   0   2 112 £¨ÈÕ£©
#aeoeoeae29  123  72  30 129  72   0   2 112 £¨Ê±£©
_label69     131  72  30   0   0   0   0 112 £¨·Ö£©
#aeae201       1  73  30  17  73   0   1 112 ÑõÁÆ¿ªÊ¼ÈÕÆÚ 201
#aeae202      18  73  30  24  73   0   2 112 £¨Äê£©
#aeae203      26  73  30  32  73   0   2 112 £¨ÔÂ£©
#aeae204      34  73  30  40  73   0   2 112 £¨ÈÕ£©
#aeae205      42  73  30  48  73   0   2 112 £¨Ê±£©
#aeoeae211    50  73  30  94  73   0   1 112 £¨·Ö£©                      ÑõÁÆ½áÊøÈÕÆÚ 201
#aeoeae212    95  73  30 101  73   0   2 112 £¨Äê£©
#aeoeae213   103  73  30 109  73   0   2 112 £¨ÔÂ£©
#aeoeae214   111  73  30 117  73   0   2 112 £¨ÈÕ£©
#aeoeae215   119  73  30 125  73   0   2 112 £¨Ê±£©
_label70     127  73  30   0   0   0   0 112 £¨·Ö£©
_label71       1  74  30   0   0   0   0 112 ×¡ÔºÆÚ¼äÐÂÉú¶ùÏà¹Ø¼²²¡·¢ÉúÇé¿ö
#aeoeae216     1  75  30  11  75   0   1 112 ´óÁ¿·Î³öÑª
#n12ae201     12  75  30  68  75   0   1 112 £¨1=ÊÇ£»2=·ñ£©                  ÈôÓÐÇëÌîÐ´£º·¢ÉúÈÕÆÚ 201
#n12ae202     69  75  30  75  75   0   2 112 £¨Äê£©
#n12ae203     77  75  30  83  75   0   2 112 £¨ÔÂ£©
#n12ae204     85  75  30  91  75   0   2 112 £¨ÈÕ£©
#n12ae205     93  75  30  99  75   0   2 112 £¨Ê±£©
#n12ae206    101  75  30 119  75   0   1 112 £¨·Ö£©    ÁÙ´²×ª¹é
_label72     120  75  30   0   0   0   0 112 £¨1=ÖÎÓú£»2=ºÃ×ª£»3=Î´Óú£»4=ËÀÍö£©
#aeoe4         1  76  30   5  76   0   1 112 ÆøÂ©
#n12ae207      6  76  30  68  76   0   1 112 £¨1=ÊÇ£»2=·ñ£©                        ÈôÓÐÇëÌîÐ´£º·¢ÉúÈÕÆÚ 201
#n12ae208     69  76  30  75  76   0   2 112 £¨Äê£©
#n12ae209     77  76  30  83  76   0   2 112 £¨ÔÂ£©
#n12ae210     85  76  30  91  76   0   2 112 £¨ÈÕ£©
#n12ae211     93  76  30  99  76   0   2 112 £¨Ê±£©
#n12ae212    101  76  30 119  76   0   1 112 £¨·Ö£©    ÁÙ´²×ª¹é
_label73     120  76  30   0   0   0   0 112 £¨1=ÖÎÓú£»2=ºÃ×ª£»3=Î´Óú£»4=ËÀÍö£©
#aeoe5         1  77  30  25  77   0   1 112 ÐèÒªÖÎÁÆµÄÔç²ú¶ùÊÓÍøÄ¤²¡
#n12ae213     26  77  30  68  77   0   1 112 £¨1=ÊÇ£»2=·ñ£©    ÈôÓÐÇëÌîÐ´£º·¢ÉúÈÕÆÚ 201
#n12ae214     69  77  30  75  77   0   2 112 £¨Äê£©
#n12ae215     77  77  30  83  77   0   2 112 £¨ÔÂ£©
#n12ae216     85  77  30  91  77   0   2 112 £¨ÈÕ£©
#n12ae217     93  77  30  99  77   0   2 112 £¨Ê±£©
#ae19        101  77  30 119  77   0   1 112 £¨·Ö£©    ÖÎÁÆ·½Ê½
_label74     120  77  30   0   0   0   0 112 £¨1=µ¥¿¹×¢Èë£»2=¼¤¹âÖÎÁÆ£»3=ÀäÄýÖÎÁÆ£©    
#ae20          1  78  30  64  78   0   1 112                                                        ÁÙ´²×ª¹é
_label75      65  78  30   0   0   0   0 112 £¨1=ÖÎÓú£»2=ºÃ×ª£»3=Î´Óú£»4=ËÀÍö£©
#ae21          1  79  30  19  79   0   1 112 Èý¼¶»òËÄ¼¶Â­ÄÚ³öÑª
#n12ae218     20  79  30  68  79   0   1 112 £¨1=ÊÇ£»2=·ñ£©          ÈôÓÐÇëÌîÐ´£º·¢ÉúÈÕÆÚ 201
#n12ae219     69  79  30  75  79   0   2 112 £¨Äê£©
#n12ae220     77  79  30  83  79   0   2 112 £¨ÔÂ£©
#n12ae221     85  79  30  91  79   0   2 112 £¨ÈÕ£©
#n12ae222     93  79  30  99  79   0   2 112 £¨Ê±£©
#n12ae223    101  79  30 119  79   0   1 112 £¨·Ö£©    ÁÙ´²×ª¹é
_label76     120  79  30   0   0   0   0 112 £¨1=ÖÎÓú£»2=ºÃ×ª£»3=Î´Óú£»4=ËÀÍö£©
#n12ae224      1  80  30  17  80   0   1 112 »µËÀÐÔÐ¡³¦½á³¦Ñ×
#n12ae225     18  80  30  68  80   0   1 112 £¨1=ÊÇ£»2=·ñ£©            ÈôÓÐÇëÌîÐ´£º·¢ÉúÈÕÆÚ 201
#n12ae226     69  80  30  75  80   0   2 112 £¨Äê£©
#n12ae227     77  80  30  83  80   0   2 112 £¨ÔÂ£©
#n12ae228     85  80  30  91  80   0   2 112 £¨ÈÕ£©
#n12ae229     93  80  30  99  80   0   2 112 £¨Ê±£©
#n12ae230    101  80  30 119  80   0   1 112 £¨·Ö£©    ÁÙ´²×ª¹é
_label77     120  80  30   0   0   0   0 112 £¨1=ÖÎÓú£»2=ºÃ×ª£»3=Î´Óú£»4=ËÀÍö£©
#bell          1  81  30  64  81   0   1 112                                                        Bell·Ö¼¶
#n11a21b32a   65  81  30 119  81   0   1 112 £¨1=1a£»2=1b£»3=2a£»4=2b£©                    ÖÎÁÆ·½Ê½
_label78     120  81  30   0   0   0   0 112 £¨1=±£ÊØÖÎÁÆ£»2=ÊÖÊõÖÎÁÆ£©
#hspda         1  82  30   7  82   0   1 112 hs-PDA
#n12ae231      8  82  30  68  82   0   1 112 £¨1=ÊÇ£»2=·ñ£©                      ÈôÓÐÇëÌîÐ´£º·¢ÉúÈÕÆÚ 201
#n12ae232     69  82  30  75  82   0   2 112 £¨Äê£©
#n12ae233     77  82  30  83  82   0   2 112 £¨ÔÂ£©
#n12ae234     85  82  30  91  82   0   2 112 £¨ÈÕ£©
#n12ae235     93  82  30  99  82   0   2 112 £¨Ê±£©
#n12ae236    101  82  30 119  82   0   1 112 £¨·Ö£©    ÁÙ´²×ª¹é
_label79     120  82  30   0   0   0   0 112 £¨1=ÖÎÓú£»2=ºÃ×ª£»3=Î´Óú£»4=ËÀÍö£©
#ae22          1  83  30  64  83   0   1 112                                                        ÖÎÁÆ·½Ê½
_label80      65  83  30   0   0   0   0 112 £¨1=Ò©ÎïÖÎÁÆ£»2=ÊÖÊõÖÎÁÆ£©
_label81       1  84  30   0   0   0   0 112                                                                            ºÏ²¢Ó
_label82      81  84  30   0   0   0   0 112 ÃÒ©
#ae23          1  85  30  13  85   0   1 112 ÓÐÎÞºÏ²¢ÓÃÒ©
_label83      14  85  30   0   0   0   0 112 £¨1=ÎÞ£»2=ÓÐ£©ÈçÓÐÇëÌîÐ´ÏÂ±í
_ae24          1  86  30  16  86   1  40 112 ÉÌÆ·Ãû»òÍ¨ÓÃÃû 
_ae25         56  86  30  72  86   1  40 112       ¼ÁÁ¿/ÓÃ·¨ 
_ae26        112  86  30 125  86   1  40 112      Ê¹ÓÃÔ­Òò
#n206        165  86  30 185  86   0   1 112          ¿ªÊ¼Ê±¼ä201
#n207        186  86  30 192  86   0   2 112 £¨Äê£©
#n208        194  86  30 200  86   0   2 112 £¨ÔÂ£©
#n209        202  86  30 208  86   0   2 112 £¨ÈÕ£©
#n210        210  86  30 216  86   0   2 112 £¨Ê±£©
#oeae201     218  86  30 242  86   0   1 112 £¨·Ö£©      ½áÊøÈÕÆÚ 201
#oeae202     243  86  30 249  86   0   2 112 £¨Äê£©
#oeae203     251  86  30 257  86   0   2 112 £¨ÔÂ£©
#oeae204     259  86  30 265  86   0   2 112 £¨ÈÕ£©
#oeae205     267  86  30 273  86   0   2 112 £¨Ê±£©
#oe          275  86  30 296  86   0   1 112 £¨·Ö£©       ¼ÌÐøÓÃÒ©
_label84     297  86  30   0   0   0   0 112 £¨1=ÊÇ£»2=·ñ£©
_ae27          1  87  30  16  87   1  40 112 ÉÌÆ·Ãû»òÍ¨ÓÃÃû 
_ae28         56  87  30  72  87   1  40 112       ¼ÁÁ¿/ÓÃ·¨ 
_ae29        112  87  30 125  87   1  40 112      Ê¹ÓÃÔ­Òò
#n211        165  87  30 185  87   0   1 112          ¿ªÊ¼Ê±¼ä201
#n212        186  87  30 192  87   0   2 112 £¨Äê£©
#n213        194  87  30 200  87   0   2 112 £¨ÔÂ£©
#n214        202  87  30 208  87   0   2 112 £¨ÈÕ£©
#n215        210  87  30 216  87   0   2 112 £¨Ê±£©
#oeae206     218  87  30 242  87   0   1 112 £¨·Ö£©      ½áÊøÈÕÆÚ 201
#oeae207     243  87  30 249  87   0   2 112 £¨Äê£©
#oeae208     251  87  30 257  87   0   2 112 £¨ÔÂ£©
#oeae209     259  87  30 265  87   0   2 112 £¨ÈÕ£©
#oeae210     267  87  30 273  87   0   2 112 £¨Ê±£©
#oe1         275  87  30 296  87   0   1 112 £¨·Ö£©       ¼ÌÐøÓÃÒ©
_label85     297  87  30   0   0   0   0 112 £¨1=ÊÇ£»2=·ñ£© 
_ae30          1  88  30  16  88   1  40 112 ÉÌÆ·Ãû»òÍ¨ÓÃÃû 
_ae31         56  88  30  72  88   1  40 112       ¼ÁÁ¿/ÓÃ·¨ 
_ae32        112  88  30 125  88   1  40 112      Ê¹ÓÃÔ­Òò
#n216        165  88  30 185  88   0   1 112          ¿ªÊ¼Ê±¼ä201
#n217        186  88  30 192  88   0   2 112 £¨Äê£©
#n218        194  88  30 200  88   0   2 112 £¨ÔÂ£©
#n219        202  88  30 208  88   0   2 112 £¨ÈÕ£©
#n220        210  88  30 216  88   0   2 112 £¨Ê±£©
#oeae211     218  88  30 242  88   0   1 112 £¨·Ö£©      ½áÊøÈÕÆÚ 201
#oeae212     243  88  30 249  88   0   2 112 £¨Äê£©
#oeae213     251  88  30 257  88   0   2 112 £¨ÔÂ£©
#oeae214     259  88  30 265  88   0   2 112 £¨ÈÕ£©
#oeae215     267  88  30 273  88   0   2 112 £¨Ê±£©
#oe2         275  88  30 296  88   0   1 112 £¨·Ö£©       ¼ÌÐøÓÃÒ©
_label86     297  88  30   0   0   0   0 112 £¨1=ÊÇ£»2=·ñ£©
_ae33          1  89  30  16  89   1  40 112 ÉÌÆ·Ãû»òÍ¨ÓÃÃû 
_ae34         56  89  30  72  89   1  40 112       ¼ÁÁ¿/ÓÃ·¨ 
_ae35        112  89  30 125  89   1  40 112      Ê¹ÓÃÔ­Òò
#n221        165  89  30 185  89   0   1 112          ¿ªÊ¼Ê±¼ä201
#n222        186  89  30 192  89   0   2 112 £¨Äê£©
#n223        194  89  30 200  89   0   2 112 £¨ÔÂ£©
#n224        202  89  30 208  89   0   2 112 £¨ÈÕ£©
#n225        210  89  30 216  89   0   2 112 £¨Ê±£©
#oeae216     218  89  30 242  89   0   1 112 £¨·Ö£©      ½áÊøÈÕÆÚ 201
#oeae217     243  89  30 249  89   0   2 112 £¨Äê£©
#oeae218     251  89  30 257  89   0   2 112 £¨ÔÂ£©
#oeae219     259  89  30 265  89   0   2 112 £¨ÈÕ£©
#oeae220     267  89  30 273  89   0   2 112 £¨Ê±£©
#oe3         275  89  30 296  89   0   1 112 £¨·Ö£©       ¼ÌÐøÓÃÒ©
_label87     297  89  30   0   0   0   0 112 £¨1=ÊÇ£»2=·ñ£© 
_ae36          1  90  30  16  90   1  40 112 ÉÌÆ·Ãû»òÍ¨ÓÃÃû 
_ae37         56  90  30  72  90   1  40 112       ¼ÁÁ¿/ÓÃ·¨ 
_ae38        112  90  30 125  90   1  40 112      Ê¹ÓÃÔ­Òò
#n226        165  90  30 185  90   0   1 112          ¿ªÊ¼Ê±¼ä201
#n227        186  90  30 192  90   0   2 112 £¨Äê£©
#n228        194  90  30 200  90   0   2 112 £¨ÔÂ£©
#n229        202  90  30 208  90   0   2 112 £¨ÈÕ£©
#n230        210  90  30 216  90   0   2 112 £¨Ê±£©
#oeae221     218  90  30 242  90   0   1 112 £¨·Ö£©      ½áÊøÈÕÆÚ 201
#oeae222     243  90  30 249  90   0   2 112 £¨Äê£©
#oeae223     251  90  30 257  90   0   2 112 £¨ÔÂ£©
#oeae224     259  90  30 265  90   0   2 112 £¨ÈÕ£©
#oeae225     267  90  30 273  90   0   2 112 £¨Ê±£©
#oe4         275  90  30 296  90   0   1 112 £¨·Ö£©       ¼ÌÐøÓÃÒ©
_label88     297  90  30   0   0   0   0 112 £¨1=ÊÇ£»2=·ñ£©
_ae39          1  91  30  16  91   1  40 112 ÉÌÆ·Ãû»òÍ¨ÓÃÃû 
_ae40         56  91  30  72  91   1  40 112       ¼ÁÁ¿/ÓÃ·¨ 
_ae41        112  91  30 125  91   1  40 112      Ê¹ÓÃÔ­Òò
#n231        165  91  30 185  91   0   1 112          ¿ªÊ¼Ê±¼ä201
#n232        186  91  30 192  91   0   2 112 £¨Äê£©
#n233        194  91  30 200  91   0   2 112 £¨ÔÂ£©
#n234        202  91  30 208  91   0   2 112 £¨ÈÕ£©
#n235        210  91  30 216  91   0   2 112 £¨Ê±£©
#oeae226     218  91  30 242  91   0   1 112 £¨·Ö£©      ½áÊøÈÕÆÚ 201
#oeae227     243  91  30 249  91   0   2 112 £¨Äê£©
#oeae228     251  91  30 257  91   0   2 112 £¨ÔÂ£©
#oeae229     259  91  30 265  91   0   2 112 £¨ÈÕ£©
#oeae230     267  91  30 273  91   0   2 112 £¨Ê±£©
#oe5         275  91  30 296  91   0   1 112 £¨·Ö£©       ¼ÌÐøÓÃÒ©
_label89     297  91  30   0   0   0   0 112 £¨1=ÊÇ£»2=·ñ£© 
_ae42          1  92  30  16  92   1  40 112 ÉÌÆ·Ãû»òÍ¨ÓÃÃû 
_ae43         56  92  30  72  92   1  40 112       ¼ÁÁ¿/ÓÃ·¨ 
_ae44        112  92  30 125  92   1  40 112      Ê¹ÓÃÔ­Òò
#n236        165  92  30 185  92   0   1 112          ¿ªÊ¼Ê±¼ä201
#n237        186  92  30 192  92   0   2 112 £¨Äê£©
#n238        194  92  30 200  92   0   2 112 £¨ÔÂ£©
#n239        202  92  30 208  92   0   2 112 £¨ÈÕ£©
#n240        210  92  30 216  92   0   2 112 £¨Ê±£©
#oeae231     218  92  30 242  92   0   1 112 £¨·Ö£©      ½áÊøÈÕÆÚ 201
#oeae232     243  92  30 249  92   0   2 112 £¨Äê£©
#oeae233     251  92  30 257  92   0   2 112 £¨ÔÂ£©
#oeae234     259  92  30 265  92   0   2 112 £¨ÈÕ£©
#oeae235     267  92  30 273  92   0   2 112 £¨Ê±£©
#oe6         275  92  30 296  92   0   1 112 £¨·Ö£©       ¼ÌÐøÓÃÒ©
_label90     297  92  30   0   0   0   0 112 £¨1=ÊÇ£»2=·ñ£©
_ae45          1  93  30  16  93   1  40 112 ÉÌÆ·Ãû»òÍ¨ÓÃÃû 
_ae46         56  93  30  72  93   1  40 112       ¼ÁÁ¿/ÓÃ·¨ 
_ae47        112  93  30 125  93   1  40 112      Ê¹ÓÃÔ­Òò
#n241        165  93  30 185  93   0   1 112          ¿ªÊ¼Ê±¼ä201
#n242        186  93  30 192  93   0   2 112 £¨Äê£©
#n243        194  93  30 200  93   0   2 112 £¨ÔÂ£©
#n244        202  93  30 208  93   0   2 112 £¨ÈÕ£©
#n245        210  93  30 216  93   0   2 112 £¨Ê±£©
#oeae236     218  93  30 242  93   0   1 112 £¨·Ö£©      ½áÊøÈÕÆÚ 201
#oeae237     243  93  30 249  93   0   2 112 £¨Äê£©
#oeae238     251  93  30 257  93   0   2 112 £¨ÔÂ£©
#oeae239     259  93  30 265  93   0   2 112 £¨ÈÕ£©
#oeae240     267  93  30 273  93   0   2 112 £¨Ê±£©
#oe7         275  93  30 296  93   0   1 112 £¨·Ö£©       ¼ÌÐøÓÃÒ©
_label91     297  93  30   0   0   0   0 112 £¨1=ÊÇ£»2=·ñ£©
_ae48          1  94  30  16  94   1  40 112 ÉÌÆ·Ãû»òÍ¨ÓÃÃû 
_ae49         56  94  30  72  94   1  40 112       ¼ÁÁ¿/ÓÃ·¨ 
_ae50        112  94  30 125  94   1  40 112      Ê¹ÓÃÔ­Òò
#n246        165  94  30 185  94   0   1 112          ¿ªÊ¼Ê±¼ä201
#n247        186  94  30 192  94   0   2 112 £¨Äê£©
#n248        194  94  30 200  94   0   2 112 £¨ÔÂ£©
#n249        202  94  30 208  94   0   2 112 £¨ÈÕ£©
#n250        210  94  30 216  94   0   2 112 £¨Ê±£©
#oeae241     218  94  30 242  94   0   1 112 £¨·Ö£©      ½áÊøÈÕÆÚ 201
#oeae242     243  94  30 249  94   0   2 112 £¨Äê£©
#oeae243     251  94  30 257  94   0   2 112 £¨ÔÂ£©
#oeae244     259  94  30 265  94   0   2 112 £¨ÈÕ£©
#oeae245     267  94  30 273  94   0   2 112 £¨Ê±£©
#oe8         275  94  30 296  94   0   1 112 £¨·Ö£©       ¼ÌÐøÓÃÒ©
_label92     297  94  30   0   0   0   0 112 £¨1=ÊÇ£»2=·ñ£©
_ae51          1  95  30  16  95   1  40 112 ÉÌÆ·Ãû»òÍ¨ÓÃÃû 
_ae52         56  95  30  72  95   1  40 112       ¼ÁÁ¿/ÓÃ·¨ 
_ae53        112  95  30 125  95   1  40 112      Ê¹ÓÃÔ­Òò
#n251        165  95  30 185  95   0   1 112          ¿ªÊ¼Ê±¼ä201
#n252        186  95  30 192  95   0   2 112 £¨Äê£©
#n253        194  95  30 200  95   0   2 112 £¨ÔÂ£©
#n254        202  95  30 208  95   0   2 112 £¨ÈÕ£©
#n255        210  95  30 216  95   0   2 112 £¨Ê±£©
#oeae246     218  95  30 242  95   0   1 112 £¨·Ö£©      ½áÊøÈÕÆÚ 201
#oeae247     243  95  30 249  95   0   2 112 £¨Äê£©
#oeae248     251  95  30 257  95   0   2 112 £¨ÔÂ£©
#oeae249     259  95  30 265  95   0   2 112 £¨ÈÕ£©
#oeae250     267  95  30 273  95   0   2 112 £¨Ê±£©
#oe9         275  95  30 296  95   0   1 112 £¨·Ö£©       ¼ÌÐøÓÃÒ©
_label93     297  95  30   0   0   0   0 112 £¨1=ÊÇ£»2=·ñ£© 
_ae54          1  96  30  16  96   1  40 112 ÉÌÆ·Ãû»òÍ¨ÓÃÃû 
_ae55         56  96  30  72  96   1  40 112       ¼ÁÁ¿/ÓÃ·¨ 
_ae56        112  96  30 125  96   1  40 112      Ê¹ÓÃÔ­Òò
#n256        165  96  30 185  96   0   1 112          ¿ªÊ¼Ê±¼ä201
#n257        186  96  30 192  96   0   2 112 £¨Äê£©
#n258        194  96  30 200  96   0   2 112 £¨ÔÂ£©
#n259        202  96  30 208  96   0   2 112 £¨ÈÕ£©
#n260        210  96  30 216  96   0   2 112 £¨Ê±£©
#oeae251     218  96  30 242  96   0   1 112 £¨·Ö£©      ½áÊøÈÕÆÚ 201
#oeae252     243  96  30 249  96   0   2 112 £¨Äê£©
#oeae253     251  96  30 257  96   0   2 112 £¨ÔÂ£©
#oeae254     259  96  30 265  96   0   2 112 £¨ÈÕ£©
#oeae255     267  96  30 273  96   0   2 112 £¨Ê±£©
#oe10        275  96  30 296  96   0   1 112 £¨·Ö£©       ¼ÌÐøÓÃÒ©
_label94     297  96  30   0   0   0   0 112 £¨1=ÊÇ£»2=·ñ£©
_ae57          1  97  30  16  97   1  40 112 ÉÌÆ·Ãû»òÍ¨ÓÃÃû 
_ae58         56  97  30  72  97   1  40 112       ¼ÁÁ¿/ÓÃ·¨ 
_ae59        112  97  30 125  97   1  40 112      Ê¹ÓÃÔ­Òò
#n261        165  97  30 185  97   0   1 112          ¿ªÊ¼Ê±¼ä201
#n262        186  97  30 192  97   0   2 112 £¨Äê£©
#n263        194  97  30 200  97   0   2 112 £¨ÔÂ£©
#n264        202  97  30 208  97   0   2 112 £¨ÈÕ£©
#n265        210  97  30 216  97   0   2 112 £¨Ê±£©
#oeae256     218  97  30 242  97   0   1 112 £¨·Ö£©      ½áÊøÈÕÆÚ 201
#oeae257     243  97  30 249  97   0   2 112 £¨Äê£©
#oeae258     251  97  30 257  97   0   2 112 £¨ÔÂ£©
#oeae259     259  97  30 265  97   0   2 112 £¨ÈÕ£©
#oeae260     267  97  30 273  97   0   2 112 £¨Ê±£©
#oe11        275  97  30 296  97   0   1 112 £¨·Ö£©       ¼ÌÐøÓÃÒ©
_label95     297  97  30   0   0   0   0 112 £¨1=ÊÇ£»2=·ñ£©        
_label96       1  98  30   0   0   0   0 112                                                                             ²»Á¼
_label97      81  98  30   0   0   0   0 112 ÊÂ¼þ¼ÇÂ¼±í
_label98       1  99  30   0   0   0   0 112 £¨±ê×¼Ñ§ÊõÓï£©¼ÇÂ¼ËùÓÃ¹Û²ìµ½ºÍÖ±½ÓÑ¯ÎÊµÃ³öµÄ²»Á¼ÊÂ¼þ¡£Ã¿Ò»À¸¼ÇÂ¼Ò»¸ö²»Á¼ÊÂ¼þ¡£Èç
_label99      81  99  30   0   0   0   0 112 ¹ûÔÚÑÐÆÚ¼äÓÐ²»Á¼ÊÂ¼þ·¢Éú£¬ÇëÌîÐ´ÏÂ±í¡£
_ae60          1 100  30  14 100   1  15 112 ²»Á¼ÊÂ¼þÃû³Æ 
#ae206        29 100  30  43 100   0   1 112   ¿ªÊ¼ÈÕÆÚ 201
#ae207        44 100  30  50 100   0   2 112 £¨Äê£©
#ae208        52 100  30  58 100   0   2 112 £¨ÔÂ£©
#n266         60 100  30  86 100   0   1 112 £¨ÈÕ£©    ¿ªÊ¼ÓÃÒ©Ê±¼ä 201
#n267         87 100  30  93 100   0   2 112 £¨Äê£©
#n268         95 100  30 101 100   0   2 112 £¨ÔÂ£©
#n269        103 100  30 109 100   0   2 112 £¨ÈÕ£©
#n270        111 100  30 117 100   0   2 112 £¨Ê±£©
_n271        119 100  30 136 100   1  15 112 £¨·Ö£©   ÓÃÒ©¼ÁÁ¿
_oe12        151 100  30 165 100   1  15 112       ÑÏÖØ³Ì¶È
_oe13        180 100  30 197 100   1  15 112      ÊÇ·ñ²ÉÈ¡´ëÊ©
_oe14        212 100  30 231 100   1  15 112      Óë±¾ÑÐ¾¿µÄ¹ØÏµ
_oe15        246 100  30 270 100   1  15 112     Ëù·¢ÉúµÄ²»Á¼ÊÂ¼þ½á¾Ö
_oe16        285 100  30 318 100   1  15 112    »¼ÕßÊÇ·ñÒò´Ë²»Á¼ÊÂ¼þ¶øÍË³öÑÐ¾¿
_ae61          1 101  30  14 101   1  15 112 ²»Á¼ÊÂ¼þÃû³Æ 
#ae209        29 101  30  43 101   0   1 112   ¿ªÊ¼ÈÕÆÚ 201
#ae210        44 101  30  50 101   0   2 112 £¨Äê£©
#ae211        52 101  30  58 101   0   2 112 £¨ÔÂ£©
#n272         60 101  30  86 101   0   1 112 £¨ÈÕ£©    ¿ªÊ¼ÓÃÒ©Ê±¼ä 201
#n273         87 101  30  93 101   0   2 112 £¨Äê£©
#n274         95 101  30 101 101   0   2 112 £¨ÔÂ£©
#n275        103 101  30 109 101   0   2 112 £¨ÈÕ£©
#n276        111 101  30 117 101   0   2 112 £¨Ê±£©
_n277        119 101  30 136 101   1  15 112 £¨·Ö£©   ÓÃÒ©¼ÁÁ¿
_oe17        151 101  30 165 101   1  15 112       ÑÏÖØ³Ì¶È
_oe18        180 101  30 197 101   1  15 112      ÊÇ·ñ²ÉÈ¡´ëÊ©
_oe19        212 101  30 231 101   1  15 112      Óë±¾ÑÐ¾¿µÄ¹ØÏµ
_oe20        246 101  30 270 101   1  15 112     Ëù·¢ÉúµÄ²»Á¼ÊÂ¼þ½á¾Ö
_oe21        285 101  30 318 101   1  15 112    »¼ÕßÊÇ·ñÒò´Ë²»Á¼ÊÂ¼þ¶øÍË³öÑÐ¾¿
_ae62          1 102  30  14 102   1  15 112 ²»Á¼ÊÂ¼þÃû³Æ 
#ae212        29 102  30  43 102   0   1 112   ¿ªÊ¼ÈÕÆÚ 201
#ae213        44 102  30  50 102   0   2 112 £¨Äê£©
#ae214        52 102  30  58 102   0   2 112 £¨ÔÂ£©
#n278         60 102  30  86 102   0   1 112 £¨ÈÕ£©    ¿ªÊ¼ÓÃÒ©Ê±¼ä 201
#n279         87 102  30  93 102   0   2 112 £¨Äê£©
#n280         95 102  30 101 102   0   2 112 £¨ÔÂ£©
#n281        103 102  30 109 102   0   2 112 £¨ÈÕ£©
#n282        111 102  30 117 102   0   2 112 £¨Ê±£©
_n283        119 102  30 136 102   1  15 112 £¨·Ö£©   ÓÃÒ©¼ÁÁ¿
_oe22        151 102  30 165 102   1  15 112       ÑÏÖØ³Ì¶È
_oe23        180 102  30 197 102   1  15 112      ÊÇ·ñ²ÉÈ¡´ëÊ©
_oe24        212 102  30 231 102   1  15 112      Óë±¾ÑÐ¾¿µÄ¹ØÏµ
_oe25        246 102  30 270 102   1  15 112     Ëù·¢ÉúµÄ²»Á¼ÊÂ¼þ½á¾Ö
_oe26        285 102  30 318 102   1  15 112    »¼ÕßÊÇ·ñÒò´Ë²»Á¼ÊÂ¼þ¶øÍË³öÑÐ¾¿
_label100      1 103  30   0   0   0   0 112                                                                              ÑÐ¾
_label101     81 103  30   0   0   0   0 112 ¿Íê³ÉÇé¿ö×Ü½á
#ae63          1 104  30  23 104   0   1 112 ÏÂÃæÁ½ÏîÖÐ£¬½öÑ¡ÔñÒ»Ïî
#n12201       24 104  30 104 104   0   1 112 £¨1=ÊÜÊÔÕßÍê³É±¾ÏîÑÐ¾¿£»2=ÊÜÊÔÕß´Ó±¾ÑÐ¾¿ÍË³ö£©     ÇëÌîÐ´ÊÜÊÔÕßÍê³É±¾ÏîÑÐ¾¿Ê±¼ä 
#n12202      105 104  30 111 104   0   2 112 £¨Äê£©
#n12203      113 104  30 119 104   0   2 112 £¨ÔÂ£©
#n284        121 104  30 155 104   0   1 112 £¨ÈÕ£©»òÊÜÊÔÕß´Ó±¾ÑÐ¾¿ÍË³öÊ±¼ä 201
#n285        156 104  30 162 104   0   2 112 £¨Äê£©
#n286        164 104  30 170 104   0   2 112 £¨ÔÂ£©
_label102    172 104  30   0   0   0   0 112 £¨ÈÕ£©
#n287          1 105  30  47 105   0   1 112 Èç¹ûÊÜÊÔÕßÍË³öÑÐ¾¿£¬ÇëÔÚÈçÏÂÍË³öÔ­ÒòÖÐÑ¡ÔñÒ»Ïî
_n1234oe5ae   48 105  30 128 105   1  55 112 £¨1=²»Á¼ÊÂ¼þ£¨Çë¼ÇÂ¼²»Á¼ÊÂ¼þÒ³£©£»2=²»·ûºÏÈëÑ¡/ÌÞ³ý±ê×¼£»3=Î¥±³·½°¸£»4=³·»ØÖªÇéÍ
_label103      1 107  30   0   0   0   0 112 ÁÙ´²ÊµÑéÁ÷³ÌËµÃ÷
_label104      1 108  30   0   0   0   0 112 É¸Ñ¡Æ÷³öÉúºó0-6Ð¡Ê±£»
_label105      1 109  30   0   0   0   0 112 ²»Á¼ÊÂ¼þ¹Û²ìÆÚ£ºÍâÔ´ÐÔ·Î±íÃæ»îÐÔÎïÖÊÔËÓÃºó72Ð¡Ê±
_label106      1 110  30   0   0   0   0 112 ·ÃÊÓµã£º
_label107      1 111  30   0   0   0   0 112 1¡¢ÓÃÒ©Ç°5·ÖÖÓ£¬ÍâÔ´ÐÔ·Î±íÃæ»îÐÔÎïÖÊÔËÓÃºó72Ð¡Ê±
_label108      1 112  30   0   0   0   0 112 2¡¢Éúºó72Ð¡Ê±
_label109      1 113  30   0   0   0   0 112 3¡¢Ð£ÕýÌ¥Áä36ÖÜ»ò³öÔºÈÕ»òËÀÍöÈÕ
